# Supplementary material for: Pseudomonas aeruginosa PA5oct Jumbo Phage Impacts Planktonic and Biofilm Population and Reduces Its Host Virulence
Source: Viruses. 2019 Nov 23;11(12):1089. doi: 10.3390/v11121089 (PMC6950013; doi:10.3390/v11121089)
Supplement: Supplementary file 1 [file viruses-11-01089-s001.zip]

Archive with 6 entries (5 files):
- olszak supplementary files/
- olszak supplementary files/Figure S1.tif
- olszak supplementary files/Figure S2.tif
- olszak supplementary files/Figure S3.tif
- olszak supplementary files/Table S1.docx
- olszak supplementary files/Table S2.docx
